# Supplementary material for: Analysis of Relationships between Metabolic Changes and Selected Nutrient Intake in Women Environmentally Exposed to Arsenic
Source: Metabolites. 2024 Jan 22;14(1):75. doi: 10.3390/metabo14010075 (PMC10820439; doi:10.3390/metabo14010075)
Supplement: Supplementary file 1 [file metabolites-14-00075-s001.zip]

Archive with 1 entries (1 files):
- metabolites-2781771-supplementary.pdf
